# Supplementary material for: Phytochemicals: Essential Oils and Other Extracts for Disease Prevention and Growth Enhancement in Aquaculture: Challenges and Opportunities
Source: Animals (Basel). 2025 Sep 10;15(18):2653. doi: 10.3390/ani15182653 (PMC12466357; doi:10.3390/ani15182653)
Supplement: Supplementary file 1 [file animals-15-02653-s001.zip]

Archive with 1 entries (1 files):
- animals-3796920-supplementary.pdf
